# Supplementary material for: WRKY36–PIL15 Transcription Factor Complex Negatively Regulates Sheath Blight Resistance and Seed Development in Rice
Source: Plants (Basel). 2025 Feb 8;14(4):518. doi: 10.3390/plants14040518 (PMC11858971; doi:10.3390/plants14040518)
Supplement: Supplementary file 1 [file plants-14-00518-s001.zip]

Archive with 1 entries (1 files):
- plants-3425235-supplementary.pdf
